# Supplementary material for: Mitochondrial phylogenomics of Acanthocephala: nucleotide alignments produce long-branch attraction artefacts
Source: Parasit Vectors. 2022 Oct 19;15:376. doi: 10.1186/s13071-022-05488-0 (PMC9583589; doi:10.1186/s13071-022-05488-0)
Supplement: Supplementary file 2 — Additional file 2: Dataset S1. Comparative overall mitogenomic architecture features of the Acanthocephala. Dataset S2. Comparative features of individual genes in mitogenomes of the Acanthocephala. [file 13071_2022_5488_MOESM2_ESM.xlsx]

## Sheet: S1
ID	Organism	Tree_Name	Phylum	Class	Order	Superfamily	Family	Subfamily	Genus	Full length (bp)	A (%) (+)	T (%) (+)	C (%) (+)	G (%) (+)	A+T (%) (+)	G+C (%) (+)	AT skew (+)	GC skew (+)	AT skew (-)	GC skew (-)	GC skew (plus strand coding)
NC_029766.1	Polyacanthorhynchus caballeroi	Polyacanthorhynchus_caballeroi_NC_029766_1	Acanthocephala	Eoacanthocephala	Polyacanthorhynchida	N/A	Polyacanthorhynchidae	N/A	Polyacanthorhynchus	13956	18.2	38.1	7	36.7	56.3	43.7	-0.354	0.681	0.354	-0.681	0.681
NC_022921.1	Pallisentis celatus	Pallisentis_celatus_NC_022921_1	Acanthocephala	Eoacanthocephala	Gyracanthocephala	N/A	Quadrigyridae	N/A	Pallisentis	13855	20.7	40.8	9.7	28.8	61.5	38.5	-0.326	0.497	0.326	-0.497	0.507
KX108947.1	Acanthogyrus (Acanthosentis) cheni	Acanthogyrus_cheni_KX108947_1	Acanthocephala	Eoacanthocephala	Gyracanthocephala	N/A	Quadrigyridae	N/A	Acanthogyrus	13695	22.4	42.9	10	24.7	65.3	34.7	-0.314	0.424	0.314	-0.424	0.379
KC415004.1	Hebesoma violentum	Hebesoma_violentum_KC415004_1	Acanthocephala	Eoacanthocephala	Neoechinorhynchida	Neoechinorhynchida	Neoechinorhynchidae	N/A	Hebesoma	13393	21.1	38.3	12.1	28.5	59.4	40.6	-0.288	0.404	0.288	-0.404	0.406
NC_019807.1	Paratenuisentis ambiguus	Paratenuisentis_ambiguus_NC_019807_1	Acanthocephala	Eoacanthocephala	Neoechinorhynchida	Neoechinorhynchida	Tenuisentidae	N/A	Paratenuisentis	13574	24.8	42.1	9	24.2	66.9	33.2	-0.26	0.459	0.26	-0.459	0.46
MT476588.1	Sphaerirostris lanceoides	Sphaerirostris_lanceoides_MT476588_1	Acanthocephala	Palaeacanthocephala	Polymorphida	Polymorphida	Centrorhynchidae	N/A	Sphaerirostris	13478	21.5	36.5	7.9	34	58	41.9	-0.258	0.624	0.258	-0.624	0.624
NC_016754.1	Oncicola luehei	Oncicola_luehei_NC_016754_1	Acanthocephala	Archiacanthocephala	Oligacanthorhynchida	Oligacanthorhynchida	Oligacanthorhynchidae	N/A	Oncicola	14281	22.5	37.7	10.2	29.6	60.2	39.8	-0.253	0.487	0.253	-0.487	0.492
NC_060483.1	Pomphorhynchus bulbocolli	Pomphorhynchus_bulbocolli_NC_060483_1	Acanthocephala	Palaeacanthocephala	Echinorhynchida	Echinorhynchida	Pomphorhynchidae	N/A	Pomphorhynchus	13915	22.4	37.5	9.8	30.4	59.9	40.2	-0.252	0.514	0.252	-0.514	0.514
Micra_daku	Micracanthorhynchina dakusuiensis	Micracanthorhynchina_dakusuiensis_Micra_daku	Acanthocephala	Palaeacanthocephala	Echinorhynchida	Echinorhynchida	Rhadinorhynchidae	Gorgorhynchinae	Micracanthorhynchina	16309	21.3	35.5	12.3	30.9	56.8	43.2	-0.251	0.431	0.251	-0.431	0.43
NC_006892.1	Leptorhynchoides thecatus	Leptorhynchoides_thecatus_NC_006892_1	Acanthocephala	Palaeacanthocephala	Echinorhynchida	Echinorhynchida	Rhadinorhynchidae	N/A	Leptorhynchoides	13888	26.8	44.6	8.4	19.9	71.4	28.3	-0.249	0.408	0.249	-0.408	0.416
OK415026.1	Moniliformis sp. XH-2020	Moniliformis_sp__XH_2020_OK415026_1	Acanthocephala	Archiacanthocephala	Moniliformida	Moniliformida	Moniliformidae	N/A	Moniliformis	14066	25	41.2	8.5	25.3	66.2	33.8	-0.244	0.498	0.244	-0.498	0.498
NC_060484.1	Pomphorhynchus rocci	Pomphorhynchus_rocci_NC_060484_1	Acanthocephala	Palaeacanthocephala	Echinorhynchida	Echinorhynchida	Pomphorhynchidae	N/A	Pomphorhynchus	13845	23	37.7	9.5	29.8	60.7	39.3	-0.243	0.516	0.243	-0.516	0.52
MK471355.1	Sphaerirostris picae	Sphaerirostris_picae_MK471355_1	Acanthocephala	Palaeacanthocephala	Polymorphida	Polymorphida	Centrorhynchidae	N/A	Sphaerirostris	15170	22.2	35.9	7.5	34.4	58.1	41.9	-0.235	0.642	0.235	-0.642	0.641
KT592357.1	Centrorhynchus aluconis	Centrorhynchus_aluconis_KT592357_1	Acanthocephala	Palaeacanthocephala	Polymorphida	Polymorphida	Centrorhynchidae	N/A	Centrorhynchus	15144	21.4	34.2	9.2	35.2	55.6	44.4	-0.23	0.586	0.23	-0.586	0.586
NC_026516.1	Southwellina hispida	Southwellina_hispida_NC_026516_1	Acanthocephala	Palaeacanthocephala	Polymorphida	Polymorphida	Polymorphidae	N/A	Southwellina	14742	24.6	39.3	6.5	29.6	63.9	36.1	-0.23	0.64	0.23	-0.64	0.639
NC_019808.1	Macracanthorhynchus hirudinaceus	Macracanthorhynchus_hirudinaceus_NC_019808_1	Acanthocephala	Archiacanthocephala	Oligacanthorhynchida	Oligacanthorhynchida	Oligacanthorhynchidae	N/A	Macracanthorhynchus	14282	25.2	40	8.6	26.2	65.2	34.8	-0.227	0.505	0.227	-0.505	0.5
JQ809451.1	Pomphorhynchus tereticollis	Pomphorhynchus_tereticollis_JQ809451_1	Acanthocephala	Palaeacanthocephala	Echinorhynchida	Echinorhynchida	Pomphorhynchidae	N/A	Pomphorhynchus	13965	22.6	34.3	12.5	30.6	56.9	43.1	-0.206	0.421	0.206	-0.421	0.427
NC_029767.1	Plagiorhynchus transversus	Plagiorhynchus_transversus_NC_029767_1	Acanthocephala	Palaeacanthocephala	Polymorphida	Polymorphida	Plagiorhynchidae	N/A	Plagiorhynchus	15477	24.5	36.6	8.5	30.4	61.1	38.9	-0.197	0.564	0.197	-0.564	0.564
MK651258.1	Brentisentis yangtzensis	Brentisentis_yangtzensis_MK651258_1	Acanthocephala	Palaeacanthocephala	Echinorhynchida	Echinorhynchida	Illiosentidae	N/A	Brentisentis	13864	27.8	40.5	9	22.7	68.3	31.7	-0.186	0.434	0.186	-0.434	0.434
MT113355.1	Centrorhynchus clitorideus	Centrorhynchus_clitorideus_MT113355_1	Acanthocephala	Palaeacanthocephala	Polymorphida	Polymorphida	Centrorhynchidae	N/A	Centrorhynchus	15884	22.6	32.9	9.5	35	55.5	44.5	-0.186	0.572	0.186	-0.572	0.57
MK922344.1	Centrorhynchus milvus	Centrorhynchus_milvus_MK922344_1	Acanthocephala	Palaeacanthocephala	Polymorphida	Polymorphida	Centrorhynchidae	N/A	Centrorhynchus	14314	22.4	32.1	9.6	35.9	54.5	45.5	-0.179	0.577	0.179	-0.577	0.576
JQ809446.1	Pomphorhynchus laevis	Pomphorhynchus_laevis_JQ809446_1	Acanthocephala	Palaeacanthocephala	Echinorhynchida	Echinorhynchida	Pomphorhynchidae	N/A	Pomphorhynchus	13889	23.8	33.3	13.1	29.7	57.1	42.8	-0.166	0.389	0.166	-0.389	0.39
NC_019805.1	Echinorhynchus truttae	Echinorhynchus_truttae_NC_019805_1	Acanthocephala	Palaeacanthocephala	Echinorhynchida	Echinorhynchida	Echinorhynchidae	N/A	Echinorhynchus	13659	40.7	22.4	26.5	10.4	63.1	36.9	0.29	-0.436	-0.29	0.436	-0.443

## Sheet: S2
Genus	Micracanthorhynchina	Macracanthorhynchus	Moniliformis	Oncicola	Hebesoma	Pallisentis	Paratenuisentis	Brentisentis	Centrorhynchus	Centrorhynchus	Centrorhynchus	Echinorhynchus	Plagiorhynchus	Pomphorhynchus	Pomphorhynchus	Pomphorhynchus	Pomphorhynchus	Southwellina	Sphaerirostris	Sphaerirostris	Polyacanthorhynchus	Acanthogyrus	Leptorhynchoides
Subfamily	Gorgorhynchinae	N/A	N/A	N/A	N/A	N/A	N/A	N/A	N/A	N/A	N/A	N/A	N/A	N/A	N/A	N/A	N/A	N/A	N/A	N/A	N/A	N/A	N/A
Family	Rhadinorhynchidae	Oligacanthorhynchidae	Moniliformidae	Oligacanthorhynchidae	Neoechinorhynchidae	Quadrigyridae	Tenuisentidae	Illiosentidae	Centrorhynchidae	Centrorhynchidae	Centrorhynchidae	Echinorhynchidae	Plagiorhynchidae	Pomphorhynchidae	Pomphorhynchidae	Pomphorhynchidae	Pomphorhynchidae	Polymorphidae	Centrorhynchidae	Centrorhynchidae	Polyacanthorhynchidae	Quadrigyridae	Rhadinorhynchidae
Superfamily	Echinorhynchida	Oligacanthorhynchida	Moniliformida	Oligacanthorhynchida	Neoechinorhynchida	N/A	Neoechinorhynchida	Echinorhynchida	Polymorphida	Polymorphida	Polymorphida	Echinorhynchida	Polymorphida	Echinorhynchida	Echinorhynchida	Echinorhynchida	Echinorhynchida	Polymorphida	Polymorphida	Polymorphida	N/A	N/A	Echinorhynchida
Order	Echinorhynchida	Oligacanthorhynchida	Moniliformida	Oligacanthorhynchida	Neoechinorhynchida	Gyracanthocephala	Neoechinorhynchida	Echinorhynchida	Polymorphida	Polymorphida	Polymorphida	Echinorhynchida	Polymorphida	Echinorhynchida	Echinorhynchida	Echinorhynchida	Echinorhynchida	Polymorphida	Polymorphida	Polymorphida	Polyacanthorhynchida	Gyracanthocephala	Echinorhynchida
Class	Palaeacanthocephala	Archiacanthocephala	Archiacanthocephala	Archiacanthocephala	Eoacanthocephala	Eoacanthocephala	Eoacanthocephala	Palaeacanthocephala	Palaeacanthocephala	Palaeacanthocephala	Palaeacanthocephala	Palaeacanthocephala	Palaeacanthocephala	Palaeacanthocephala	Palaeacanthocephala	Palaeacanthocephala	Palaeacanthocephala	Palaeacanthocephala	Palaeacanthocephala	Palaeacanthocephala	Eoacanthocephala	Eoacanthocephala	Palaeacanthocephala
Phylum	Acanthocephala	Acanthocephala	Acanthocephala	Acanthocephala	Acanthocephala	Acanthocephala	Acanthocephala	Acanthocephala	Acanthocephala	Acanthocephala	Acanthocephala	Acanthocephala	Acanthocephala	Acanthocephala	Acanthocephala	Acanthocephala	Acanthocephala	Acanthocephala	Acanthocephala	Acanthocephala	Acanthocephala	Acanthocephala	Acanthocephala
Species	M_d	M_h	M_s	O_l	H_v	P_ce	P_a	B_y	C_a	C_c	C_m	E_t	P_tr	P_b	P_l	P_r	P_te	S_h	S_l	S_p	P_ca	A_c	L_t
Length of PCGs (bp)
atp6	519	591	591	585	531	538	531	558	567	570	570	579	552	630	564	639	564	537	567	567	693	492	561
atp8	N/A	N/A	N/A	N/A	N/A	N/A	N/A	N/A	N/A	N/A	N/A	N/A	N/A	N/A	N/A	N/A	N/A	N/A	N/A	N/A	N/A	N/A	N/A
cox1	1533	1527	1534	1534	1537	1534	1530	1531	1545	1554	1545	1545	1518	1536	1542	1536	1533	1521	1533	1542	1551	1528	1528
cox2	627	675	669	675	600	615	597	651	630	637	636	648	657	651	777	576	654	646	630	630	616	610	648
cox3	705	768	769	769	715	704	687	732	714	715	712	717	738	765	654	723	720	723	712	714	733	N/A	732
cytb	1110	1122	1149	1100	1092	1089	1089	1132	1137	1137	1125	1119	1110	1131	1128	1125	1128	1104	1137	1134	1098	1098	1117
nad1	892	891	897	912	772	877	870	898	874	874	874	885	895	894	885	849	879	855	867	871	879	846	916
nad2	864	906	906	903	825	912	792	915	895	898	898	918	927	909	897	909	900	852	895	895	897	802	906
nad3	346	333	327	336	253	363	321	344	346	346	346	336	343	346	346	456	346	334	346	346	330	324	342
nad4	1197	1272	1267	1260	1207	1252	1272	1255	1299	1308	1302	N/A	1276	1284	1278	1260	1278	1278	1302	1299	1230	N/A	1264
nad4L	276	267	261	249	288	259	261	249	273	273	273	N/A	270	247	247	265	265	255	273	273	222	N/A	252
nad5	1641	1641	1641	1642	1572	1590	1551	1639	1641	1638	1644	1659	1653	1668	1651	1666	1662	1650	1641	1641	1593	N/A	1642
nad6	427	435	430	434	465	342	423	436	427	433	442	321	436	442	454	442	442	445	424	424	436	N/A	438
Length of rRNA genes (bp)
rrnL	913	942	949	950	N/A	923	884	912	901	917	914	921	929	901	900	899	902	918	903	906	921	876	926
rrnS	558	633	631	553	587	1459	590	574	582	576	578	580	641	613	904	607	758	582	579	579	611	591	513
Putative start codon
atp6	TTG	ATG	GTG	GTG	GTG	ATG	ATA	ATG	GTG	ATG	ATG	ATA	ATG	TTG	ATG	ATG	ATG	ATG	ATG	ATG	ATG	ATG	ATG
atp8	N/A	N/A	N/A	N/A	N/A	N/A	N/A	N/A	N/A	N/A	N/A	N/A	N/A	N/A	N/A	N/A	N/A	N/A	N/A	N/A	N/A	N/A	N/A
cox1	GTG	GTG	GTG	GTG	GTG	GTG	ATG	GTG	ATT	ATA	ATG	ATA	ATG	GTG	GTG	GTG	GTG	ATA	GTG	ATT	ATA	GTG	GTG
cox2	GTG	GTG	ATG	GTG	TTG	GTG	ATT	GTG	ATG	GTG	ATG	GTG	GTG	ATA	GTG	ATG	GTG	ATT	GTG	GTG	ATG	GTG	GTG
cox3	GTG	ATG	GTG	GTG	GTG	GTG	ATT	ATG	GTG	GTG	GTG	ATG	AGT	ATT	ATA	GTG	GTG	ATT	GTG	GTG	GTG	N/A	ATG
cytb	GTG	GTG	GTG	ATG	GTG	ATG	GTG	ATG	GTG	GTG	ATG	ATG	GTG	GTG	GTG	GTG	GTG	ATG	GTG	GTG	GTG	GTG	ATA
nad1	ATG	GTG	ATG	GTG	GTG	GTG	GTG	TTG	GTT	TTG	ATA	ATT	ATG	GTG	GTG	TTG	GTG	ATG	GTG	GTG	GTG	ATT	ATT
nad2	GTG	ATG	ATG	ATT	ATC	TTG	ATG	ATG	GTG	GTG	GTG	GTG	ATG	GTG	GTG	ATG	GTG	ATA	GTG	GTG	GTG	GTG	ATG
nad3	GTG	ATT	GTG	TTG	ATG	ATA	ATT	ATA	ATG	ATG	ATG	ATT	ATA	ATG	GTG	ATG	GTG	ATA	ATG	ATG	GTG	GTG	TTG
nad4	TTG	ATG	GTG	GTA	TTG	ATG	ATT	GTG	ATG	ATG	ATG	N/A	ATT	GTG	ATG	ATG	ATG	GTG	ATG	ATG	ATA	N/A	ATG
nad4L	GTG	GTG	GTG	GTG	ATT	ATT	ATT	ATG	GTG	GTG	GTG	N/A	ATG	GTG	GTG	GTG	GTG	ATG	GTG	GTG	ATG	N/A	ATA
nad5	ATG	GTG	GTG	GTG	TTG	GTG	ATG	ATG	GTG	GTG	GTG	ATG	GTG	GTG	GTG	GTG	GTG	GTG	GTG	ATG	GTG	N/A	ATG
nad6	GTG	GTG	GTG	ATT	ATT	ATG	ATT	GTG	GTT	ATG	TTG	ATG	GTG	GTG	GTG	GTG	GTG	ATG	GTG	GTG	GTG	N/A	ATG
Putative terminal codon
atp6	TAG	TAG	TAA	TAG	TAA	T	TAA	TAG	TAG	TAG	TAA	TAA	TAG	TAG	TAG	TAG	TAG	TAG	TAA	TAA	TAG	TAA	TAA
atp8	N/A	N/A	N/A	N/A	N/A	N/A	N/A	N/A	N/A	N/A	N/A	N/A	N/A	N/A	N/A	N/A	N/A	N/A	N/A	N/A	N/A	N/A	N/A
cox1	TAA	---	T	T	T	T	---	T	TAG	TAG	TAA	TAA	TAG	TAA	TAA	TAA	TAG	TAA	TAG	TAG	TAA	T	T
cox2	TAG	TAA	TAA	TAA	TAA	TAG	TAA	TAG	TAG	T	TAG	---	TAA	TAG	TAG	TAG	TAG	T	TAG	TAG	T	T	TAA
cox3	TAA	---	T	T	T	TA	---	TAG	TAA	T	T	TAA	TAA	TAA	TAA	TAA	TAA	TAG	T	TAA	T	N/A	TAA
cytb	TAG	---	TAG	TA	TAA	TAG	TAG	T	TAG	TAG	TAG	TAG	TAA	TAA	TAG	TAG	TAG	TAG	TAG	TAG	TAG	TAA	T
nad1	T	TAA	TAA	TAA	T	T	TAG	T	T	T	T	TAA	T	TAG	TAG	TAA	TAG	TAG	TAA	T	TAG	TAG	T
nad2	TAG	TAG	TAA	TAA	TAA	TAA	TAG	TAG	T	T	T	TAA	TAA	TAG	TAA	TAG	TAG	TAG	T	T	TAA	T	TAG
nad3	T	TAA	TAA	TAA	T	TAG	TAA	TA	T	T	T	---	T	T	T	TAG	T	T	T	T	TAA	TAG	TAA
nad4	TAG	---	T	TAG	T	T	TAA	T	TAG	TAG	TAA	N/A	T	TAG	TAA	TAG	TAG	TAA	TAG	TAG	TAG	N/A	T
nad4L	TAG	TAG	TAG	TAG	TAG	T	TAG	TAA	TAA	TAA	TAA	N/A	TAA	T	T	T	T	TAA	TAA	TAA	TAA	N/A	TAG
nad5	TAA	TAA	TAA	T	TAA	TAG	TAA	T	TAG	TAG	TAG	TAG	TAG	TAG	T	T	TAA	TAA	TAA	TAG	TAA	N/A	T
nad6	T	TAA	T	TA	TAG	TAA	TAA	T	T	T	T	---	T	T	T	T	T	T	T	T	T	N/A	TAA
AT skew
atp6	-0.377	-0.288	-0.305	-0.401	-0.374	-0.484	-0.346	-0.258	-0.269	-0.21	-0.23	-0.369	-0.28	-0.405	-0.232	-0.352	-0.321	-0.249	-0.247	-0.252	-0.488	-0.39	-0.214
atp8	N/A	N/A	N/A	N/A	N/A	N/A	N/A	N/A	N/A	N/A	N/A	N/A	N/A	N/A	N/A	N/A	N/A	N/A	N/A	N/A	N/A	N/A	N/A
cox1	-0.296	-0.253	-0.259	-0.233	-0.295	-0.309	-0.281	-0.193	-0.267	-0.212	-0.23	-0.316	-0.285	-0.33	-0.216	-0.299	-0.252	-0.258	-0.269	-0.277	-0.366	-0.308	-0.265
cox2	-0.276	-0.219	-0.257	-0.228	-0.331	-0.373	-0.301	-0.194	-0.305	-0.285	-0.293	-0.243	-0.158	-0.252	-0.189	-0.258	-0.222	-0.29	-0.359	-0.356	-0.343	-0.353	-0.298
cox3	-0.32	-0.219	-0.301	-0.317	-0.404	-0.338	-0.395	-0.237	-0.297	-0.269	-0.254	-0.332	-0.227	-0.325	-0.148	-0.303	-0.267	-0.322	-0.269	-0.26	-0.354	N/A	-0.293
cytb	-0.311	-0.36	-0.317	-0.31	-0.333	-0.393	-0.332	-0.244	-0.291	-0.258	-0.208	-0.336	-0.244	-0.259	-0.187	-0.287	-0.256	-0.346	-0.288	-0.293	-0.435	-0.383	-0.299
nad1	-0.34	-0.31	-0.302	-0.365	-0.326	-0.418	-0.297	-0.27	-0.338	-0.295	-0.28	-0.378	-0.275	-0.32	-0.217	-0.295	-0.236	-0.343	-0.331	-0.32	-0.408	-0.406	-0.357
nad2	-0.346	-0.258	-0.245	-0.312	-0.28	-0.447	-0.349	-0.24	-0.332	-0.304	-0.279	-0.42	-0.314	-0.271	-0.203	-0.277	-0.222	-0.258	-0.329	-0.324	-0.487	-0.403	-0.294
nad3	-0.323	-0.291	-0.318	-0.333	-0.399	-0.339	-0.293	-0.354	-0.301	-0.281	-0.157	-0.36	-0.167	-0.396	-0.183	-0.287	-0.372	-0.296	-0.23	-0.214	-0.554	-0.393	-0.313
nad4	-0.349	-0.311	-0.336	-0.358	-0.412	-0.439	-0.353	-0.273	-0.422	-0.438	-0.347	N/A	-0.237	-0.377	-0.346	-0.372	-0.364	-0.327	-0.425	-0.415	-0.42	N/A	-0.33
nad4L	-0.408	-0.365	-0.379	-0.397	-0.457	-0.592	-0.442	-0.244	-0.338	-0.355	-0.396	N/A	-0.329	-0.455	-0.392	-0.366	-0.396	-0.304	-0.342	-0.356	-0.618	N/A	-0.401
nad5	-0.304	-0.279	-0.315	-0.303	-0.332	-0.4	-0.32	-0.213	-0.313	-0.323	-0.313	-0.344	-0.268	-0.3	-0.203	-0.285	-0.238	-0.304	-0.358	-0.37	-0.441	N/A	-0.316
nad6	-0.41	-0.272	-0.37	-0.405	-0.313	-0.364	-0.459	-0.311	-0.308	-0.211	-0.209	-0.32	-0.246	-0.3	-0.183	-0.306	-0.253	-0.253	-0.259	-0.266	-0.643	N/A	-0.35
rRNAs(+)	-0.063	-0.068	-0.054	-0.094	-0.021	-0.261	-0.044	0.008	-0.031	-0.02	0.018	N/A	-0.003	-0.055	0.034	-0.059	0.006	-0.044	-0.016	-0.013	-0.197	-0.099	-0.083
rRNAs(-)	N/A	N/A	N/A	N/A	N/A	N/A	N/A	N/A	N/A	N/A	N/A	-0.088	N/A	N/A	N/A	N/A	N/A	N/A	N/A	N/A	N/A	N/A	N/A
rrnL	-0.106	-0.105	-0.086	-0.139	N/A	-0.145	-0.05	0.014	-0.047	-0.031	0.02	-0.076	0.002	-0.1	0.042	-0.101	-0.018	-0.059	-0.029	-0.018	-0.245	-0.144	-0.11
rrnS	0.009	-0.013	-0.002	-0.017	-0.021	-0.338	-0.035	-0.002	-0.006	-0.003	0.015	-0.109	-0.01	0.01	0.025	0.003	0.033	-0.02	0.003	-0.005	-0.122	-0.028	-0.031
tRNAs(+)	-0.198	-0.105	-0.118	-0.138	-0.216	-0.231	-0.123	-0.092	-0.165	-0.106	-0.046	N/A	-0.093	-0.106	-0.073	-0.104	-0.078	-0.127	-0.143	-0.158	-0.222	-0.13	-0.107
tRNAs(-)	N/A	N/A	N/A	N/A	N/A	N/A	N/A	N/A	N/A	N/A	N/A	-0.114	N/A	N/A	N/A	N/A	N/A	N/A	N/A	N/A	N/A	N/A	N/A
GC skew
atp6	0.445	0.495	0.482	0.53	0.346	0.512	0.441	0.188	0.563	0.52	0.556	0.358	0.531	0.587	0.344	0.579	0.392	0.622	0.673	0.673	0.804	0.414	0.145
atp8	N/A	N/A	N/A	N/A	N/A	N/A	N/A	N/A	N/A	N/A	N/A	N/A	N/A	N/A	N/A	N/A	N/A	N/A	N/A	N/A	N/A	N/A	N/A
cox1	0.393	0.364	0.416	0.351	0.297	0.328	0.355	0.329	0.425	0.367	0.401	0.338	0.469	0.417	0.269	0.402	0.312	0.497	0.471	0.474	0.544	0.267	0.331
cox2	0.455	0.459	0.494	0.476	0.359	0.463	0.405	0.406	0.568	0.577	0.581	0.471	0.581	0.547	0.414	0.496	0.505	0.613	0.594	0.593	0.662	0.458	0.456
cox3	0.5	0.474	0.502	0.552	0.449	0.631	0.593	0.49	0.664	0.639	0.635	0.454	0.614	0.577	0.407	0.617	0.473	0.767	0.757	0.763	0.728	N/A	0.449
cytb	0.363	0.52	0.491	0.433	0.399	0.535	0.436	0.517	0.602	0.59	0.556	0.443	0.524	0.454	0.346	0.518	0.341	0.648	0.63	0.644	0.699	0.469	0.418
nad1	0.496	0.503	0.479	0.468	0.53	0.569	0.55	0.465	0.596	0.676	0.646	0.47	0.656	0.564	0.434	0.566	0.451	0.698	0.688	0.677	0.758	0.414	0.416
nad2	0.328	0.481	0.495	0.573	0.349	0.486	0.502	0.46	0.631	0.608	0.584	0.409	0.566	0.446	0.338	0.492	0.41	0.687	0.738	0.72	0.708	0.5	0.412
nad3	0.4	0.545	0.692	0.515	0.5	0.41	0.491	0.356	0.497	0.464	0.56	0.459	0.537	0.542	0.303	0.47	0.405	0.576	0.534	0.545	0.737	0.382	0.429
nad4	0.49	0.622	0.645	0.582	0.5	0.592	0.571	0.608	0.694	0.756	0.75	N/A	0.663	0.619	0.514	0.643	0.51	0.781	0.656	0.75	0.811	N/A	0.578
nad4L	0.567	0.84	0.78	0.825	0.587	0.72	0.618	0.766	0.771	0.736	0.79	N/A	0.704	0.635	0.656	0.683	0.667	0.876	0.79	0.79	0.786	N/A	0.726
nad5	0.524	0.586	0.561	0.561	0.453	0.577	0.51	0.524	0.697	0.704	0.73	0.544	0.665	0.656	0.527	0.618	0.535	0.77	0.781	0.787	0.743	N/A	0.587
nad6	0.55	0.69	0.636	0.573	0.476	0.484	0.573	0.314	0.565	0.486	0.465	0.435	0.591	0.582	0.337	0.655	0.449	0.667	0.625	0.615	0.858	N/A	0.35
rRNAs(+)	0.369	0.457	0.407	0.414	0.363	0.509	0.349	0.349	0.445	0.431	0.415	N/A	0.388	0.392	0.283	0.394	0.343	0.472	0.462	0.463	0.548	0.345	0.285
rRNAs(-)	N/A	N/A	N/A	N/A	N/A	N/A	N/A	N/A	N/A	N/A	N/A	0.376	N/A	N/A	N/A	N/A	N/A	N/A	N/A	N/A	N/A	N/A	N/A
rrnL	0.374	0.436	0.4	0.412	N/A	0.429	0.312	0.307	0.41	0.42	0.387	0.356	0.377	0.364	0.316	0.388	0.364	0.458	0.432	0.436	0.519	0.333	0.252
rrnS	0.361	0.492	0.417	0.417	0.363	0.556	0.404	0.41	0.5	0.45	0.461	0.406	0.401	0.435	0.249	0.404	0.317	0.495	0.509	0.507	0.59	0.36	0.338
tRNAs(+)	0.41	0.352	0.337	0.396	0.393	0.473	0.384	0.356	0.503	0.465	0.439	N/A	0.449	0.387	0.394	0.37	0.37	0.557	0.479	0.522	0.505	0.335	0.355
tRNAs(-)	N/A	N/A	N/A	N/A	N/A	N/A	N/A	N/A	N/A	N/A	N/A	0.355	N/A	N/A	N/A	N/A	N/A	N/A	N/A	N/A	N/A	N/A	N/A
AT content
atp6	56.2	65.2	66.7	57.1	61.4	62.7	69.7	69.5	56.4	56.9	53.3	58.6	61.4	60.8	57.3	61.4	57.4	63.5	55.7	54.7	55.9	64.6	69
atp8	N/A	N/A	N/A	N/A	N/A	N/A	N/A	N/A	N/A	N/A	N/A	N/A	N/A	N/A	N/A	N/A	N/A	N/A	N/A	N/A	N/A	N/A	N/A
cox1	54.6	62.7	63.4	61	57.3	60	65.1	66.9	58.1	58.5	56.1	63.1	62.1	60.2	57.2	61.6	58.5	64.7	59.9	60.3	59	61.3	68
cox2	52	62.2	64	59.8	57.4	60.6	62.8	66.3	56.7	56.2	54.3	60.3	60.8	58	56.5	56.6	53	62.3	57	57.1	55.8	61.3	66.4
cox3	58	64.3	66.6	57.1	55.8	58.4	66.4	67.4	54.2	53.6	54.7	62.2	57.2	59.2	55.7	60.3	55.7	64.5	58.4	58.7	52.8	N/A	74.6
cytb	54.1	62.1	65.8	58	61	62.1	67.1	68.2	57.5	55	56.3	64.1	61	60.8	56.9	63.1	55.1	60.4	60.1	60.4	57	64.6	74.5
nad1	55.1	63.4	64.9	60.4	59.1	63.5	64.8	68.3	53.5	55.5	52.8	64.6	59.8	61.5	55.7	61.5	56.9	62	57.9	58	55	62.9	71.9
nad2	54.8	68.1	67.2	59.6	57.9	60.3	69.1	68.4	54.5	55.7	53.5	62.8	63.2	55.5	53.2	57.5	52.5	65.5	57.3	56.9	56.5	65.6	74.7
nad3	53.7	66.9	68.2	60.7	68.4	61.7	67	65.7	52.9	51.4	51.5	60.4	61	58.4	55.2	60.3	54.4	64.7	57.8	58.1	58.5	62	67.3
nad4	54.1	65	67.1	58.6	60.9	62	68.1	69.5	52.2	51.7	50.9	N/A	60.4	58.2	56.5	58.6	55.3	59.4	52.6	55.1	53.5	N/A	73.8
nad4L	51.4	62.6	61.7	58.7	56.3	58.7	65.9	69.1	52	55.6	54.6	N/A	57.4	53.5	50.6	54.8	52.4	62	54.5	54.6	49.6	N/A	70.2
nad5	56.3	64.1	65.8	58.3	61	61.6	69.7	68.2	50.9	52.1	51	62.5	60.3	59.6	57	60.1	57	61	54.9	54.7	53.7	N/A	72.2
nad6	53.2	60	64.2	55.8	55.7	62.6	69.1	68.6	54.8	51.5	50.9	61.4	59.7	58.8	55.5	60.6	58.1	59.5	54.7	55.9	51.4	N/A	71.7
rRNAs(+)	60.8	70.3	68.6	64.3	57.8	61	67.7	71.1	59.6	59.4	56.2	N/A	64	62.6	60.9	63.8	62	68	62.2	62.4	61	67.7	71.1
rRNAs(-)	N/A	N/A	N/A	N/A	N/A	N/A	N/A	N/A	N/A	N/A	N/A	64.7	N/A	N/A	N/A	N/A	N/A	N/A	N/A	N/A	N/A	N/A	N/A
rrnL	60.8	69.5	69.4	64.5	N/A	62.9	67.4	71.8	59.4	59	55.3	65.6	65.7	62	61	63.6	60.9	67.8	61.8	62.1	62.2	68.9	72.4
rrnS	60.7	71.4	67.4	64	57.8	59.8	68.2	69.8	60.1	60.2	57.6	63.5	61.4	63.6	60.8	64.1	63.3	68	62.7	62.9	59.2	66.1	68.8
tRNAs(+)	62.2	69.9	67.8	65.4	60	61.8	66.2	68.9	58	57.7	56.6	N/A	64.1	60.7	58.5	61.2	57.9	65.9	61.1	60.8	55.6	67.6	74.4
tRNAs(-)	N/A	N/A	N/A	N/A	N/A	N/A	N/A	N/A	N/A	N/A	N/A	65.8	N/A	N/A	N/A	N/A	N/A	N/A	N/A	N/A	N/A	N/A	N/A
GC content
atp6	43.7	34.9	33.3	42.9	38.6	37.4	30.3	30.5	43.5	43.2	46.7	41.5	38.6	39.2	42.7	38.6	42.5	36.5	44.2	45.3	44.1	35.4	30.8
atp8	N/A	N/A	N/A	N/A	N/A	N/A	N/A	N/A	N/A	N/A	N/A	N/A	N/A	N/A	N/A	N/A	N/A	N/A	N/A	N/A	N/A	N/A	N/A
cox1	45.4	37.3	36.6	38.9	42.7	39.9	34.8	33.1	41.8	41.5	43.8	36.9	38	39.8	42.7	38.4	41.6	35.3	40.1	39.6	41	38.7	31.9
cox2	48	37.8	36	40.1	42.7	39.4	37.2	33.7	43.4	43.8	45.8	39.7	39.3	42.1	43.5	43.4	46.9	37.6	43	42.8	44.2	38.7	33.5
cox3	42	35.7	33.4	42.9	44.2	41.6	33.6	32.6	45.8	46.4	45.4	37.8	42.9	40.8	44.3	39.7	44.3	35.5	41.6	41.3	47.2	N/A	25.3
cytb	45.9	37.9	34.2	42	39	37.9	32.9	31.8	42.4	45	43.7	35.9	39	39.2	43.1	36.9	44.9	39.6	39.9	39.6	43	35.4	25.2
nad1	44.9	36.6	35.1	39.6	40.8	36.5	35.3	31.7	46.5	44.5	47.3	35.4	40.2	38.5	44.3	38.6	43.1	38	42.1	41.9	45.1	37.1	28.1
nad2	45.2	31.9	32.8	40.4	42.1	39.7	30.9	31.6	45.5	44.3	46.6	37.3	36.8	44.4	46.8	42.5	47.4	34.5	42.7	43.1	43.5	34.4	25.2
nad3	46.3	33	31.8	39.3	31.6	38.3	33	34.3	47.1	48.5	48.6	39.6	39	41.6	44.8	39.7	45.7	35.3	42.2	41.9	41.6	37.9	32.8
nad4	45.9	35	32.9	41.5	39.1	37.9	31.9	30.5	47.8	48.3	49.1	N/A	39.6	41.7	43.5	41.4	44.7	40.7	47.3	44.9	46.4	N/A	26.2
nad4L	48.5	37.5	38.3	41.4	43.7	41.3	34.1	30.9	48	44.4	45.5	N/A	42.6	46.6	49.4	45.3	47.5	38.1	45.5	45.5	50.4	N/A	29
nad5	43.7	35.9	34.2	41.6	39.1	38.4	30.2	31.8	49.1	47.9	49	37.6	39.7	40.5	43	39.9	43	39	45.1	45.3	46.4	N/A	27.4
nad6	46.8	40	35.8	44.2	44.3	37.4	30.9	31.4	45.2	48.5	49.1	38.6	40.4	41.2	44.5	39.4	41.8	40.4	45.3	44.1	48.6	N/A	28
rRNAs(+)	39.3	29.8	31.4	35.6	42.3	39	32.3	28.9	40.3	40.5	43.8	N/A	36	37.4	38.8	36.2	38	32.1	37.9	37.6	39	32.3	28.5
rRNAs(-)	N/A	N/A	N/A	N/A	N/A	N/A	N/A	N/A	N/A	N/A	N/A	35.3	N/A	N/A	N/A	N/A	N/A	N/A	N/A	N/A	N/A	N/A	N/A
rrnL	39.2	30.5	30.6	35.5	N/A	37.1	32.6	28.2	40.6	41	44.7	34.4	34.3	38.1	39	36.4	39	32.1	38.3	38	37.9	31.2	27.5
rrnS	39.2	28.6	32.6	36	42.3	40.2	31.9	30.2	39.9	39.7	42.4	36.6	38.5	36.4	38.6	35.9	36.6	32	37.4	37.2	40.7	33.8	30.6
tRNAs(+)	37.7	30.2	32.2	34.5	39.9	38.2	33.8	31.1	41.9	42.3	43.4	N/A	35.9	39.3	41.5	38.8	42.2	34	38.9	39.1	44.4	32.4	25.2
tRNAs(-)	N/A	N/A	N/A	N/A	N/A	N/A	N/A	N/A	N/A	N/A	N/A	34.2	N/A	N/A	N/A	N/A	N/A	N/A	N/A	N/A	N/A	N/A	N/A
N/A: Not Available; tRNAs: concatenated tRNA genes; rRNAs: concatenated rRNA genes; +: major strand; -: minus strand
M_h: Macracanthorhynchus hirudinaceus NC_019808.1
M_s: Moniliformis sp. XH-2020 OK415026.1
O_l: Oncicola luehei NC_016754.1
H_v: Hebesoma violentum KC415004.1
P_ce: Pallisentis celatus NC_022921.1
P_a: Paratenuisentis ambiguus NC_019807.1
P_ci: Philodina citrina FR856884.1
R_r: Rotaria rotatoria NC_013568.1
B_y: Brentisentis yangtzensis MK651258.1
C_a: Centrorhynchus aluconis KT592357.1
C_c: Centrorhynchus clitorideus MT113355.1
C_m: Centrorhynchus milvus MK922344.1
E_t: Echinorhynchus truttae NC_019805.1
P_tr: Plagiorhynchus transversus NC_029767.1
P_b: Pomphorhynchus bulbocolli NC_060483.1
P_l: Pomphorhynchus laevis JQ809446.1
P_r: Pomphorhynchus rocci NC_060484.1
P_te: Pomphorhynchus tereticollis JQ809451.1
S_h: Southwellina hispida NC_026516.1
S_l: Sphaerirostris lanceoides MT476588.1
S_p: Sphaerirostris picae MK471355.1
P_ca: Polyacanthorhynchus caballeroi NC_029766.1
A_c: Acanthogyrus cheni KX108947.1
L_t: Leptorhynchoides thecatus NC_006892.1
M_d: Micracanthorhynchina dakusuiensis Micra_daku
